# Supplementary material for: In Vitro Screening of the Antifungal and Antimycotoxin Effects of a Stilbenoids-Riche Grapevine Cane Extract on Fusarium graminearum, Aspergillus flavus and Penicillium expansum
Source: Toxins (Basel). 2025 Sep 9;17(9):454. doi: 10.3390/toxins17090454 (PMC12474358; doi:10.3390/toxins17090454)
Supplement: Supplementary file 1 [file toxins-17-00454-s001.zip]

Archive with 1 entries (1 files):
- toxins-3806215-supplementary.pdf
